# Supplementary material for: Using Integrated Bioinformatics Analysis to Identify Saponin Formosanin C as a Ferroptosis Inducer in Colorectal Cancer with p53 and Oncogenic KRAS
Source: Antioxidants (Basel). 2025 Aug 21;14(8):1027. doi: 10.3390/antiox14081027 (PMC12383135; doi:10.3390/antiox14081027)
Supplement: Supplementary file 1 [file antioxidants-14-01027-s001.zip]

Archive with 1 entries (1 files):
- antioxidants-3691233-supplementary.pdf
